# Supplementary material for: An analysis of the strategic plan development processes of major public organisations funding health research in nine high-income countries worldwide
Source: Health Res Policy Syst. 2020 Sep 18;18:106. doi: 10.1186/s12961-020-00620-x (PMC7501611; doi:10.1186/s12961-020-00620-x)
Supplement: Supplementary file 1 — Additional file 1. Data abstraction form. (a) Table of the included and excluded organisations with reasons; (b) table of the included organisations with budget; (c) the organisations’ profiles according to the fields of the conceptual framework; and (d) full list of the consulted references and web pages for each organisation’s profile. [file 12961_2020_620_MOESM1_ESM.xlsx]

## Sheet: Organizations list
Sources of the list: Viergever RF, Hendriks TC. The 10 largest public and philanthropic funders of health research in the world: what they fund and how they distribute their funds. Health Res Policy Syst. 2016 Feb 18;14:12. doi: 10.1186/s12961-015-0074-z.	Table list of organizations included and excluded with reasons
		Rank	Name funding organization	Acronym	Country	Type of funder	Funding data year for calculations
	Reasons for inclusion/exclusion
	Included	1	National Institutes of Health	(NIH)	United States	Public	2013
	Excluded. No country organisation	2	European Commission	(EC)	European Union	Public	2013
	Included	3	Medical Research Council	(MRC)	United Kingdom	Public	2013
	Excluded No country organisation	4	European Commission (EC), FP7 - Cooperation program - Health Theme / Health Directorate		European Union	Public	2013
	Included	5	Institut national de la santé et de la recherche médicale	(Inserm)	France	Public	2013
	Included as U.S. DoD Congressionally Directed Medical Research Programs	6	U.S. Department of Defense -Congressionally Directed Medical Research Programs	(US DoD)	United States	Public	2013
	Excluded. No public organisation	7	Wellcome Trust		United Kingdom	Philanthropic	2013
	Included	8	Canadian Institutes of Health Research	(CIHR)	Canada	Public	2012
	Excluded. No country organisation	9	European Commission (EC), FP7 - Ideas program / European Research Council (ERC)		European Union	Public	2013
	Included	10	National Health & Medical Research Council	(NHMRC)	Australia	Public	2013
	Excluded. No public organisation	11	Howard Hughes Medical Institute	(HHMI)	United States	Philanthropic	2013
	Excluded. No strategic research plan available in English, French, Italian, Spanish	12	Deutsche Forschungsgemeinschaft / German Research Foundation	(DFG)	Germany	Public	2012
	Excluded. No strategic research plan available in English, French, Italian, Spanish	13	National Natural Science Foundation of China	(NSFC)	China	Public	2012
	Excluded. US organisation already included	14	U.S. Department of Veterans Affairs		United States	Public	2013
	Excluded. No public organisation	15	Cancer Research UK		United Kingdom	Philanthropic	2013
	Included	16	Centre National de la Recherche Scientifique	(CNRS)	France	Public	2013
	Excluded. No strategic research plan publicly available	17	U.K. Department of Health / National Institute for Health Research	(NIHR)	United Kingdom	Public	2012
	Included	18	Japan Society for Promotion of Science	(JSPS)	Japan	Public	2011
	Excluded. No strategic research plan available in English, French, Italian, Spanish	19	Bundesministerium für Bildung und Forschung / Federal Ministry of Education and Research	(BMBF)	Germany	Public	2013
	Excluded. No public organisation	20	Bill & Melinda Gates Foundation	(BMGF)	United States	Philanthropic	2011
	Excluded. No country organisation	21	Innovative Medicines Initiative	(IMI)	European Union	PPP	2011
	Excluded. US organisation already included	22	Centers for Disease Control and Prevention	(CDC)	United States	Public	2012
	Included	23	Ministero della Salute / Ministry of Health of Italy		Italy	Public	2007
	Included (see U.S: Department of Defence)	24	Congressionally Directed Medical Research Program	(CDMRP)	United States	Public	2012
	Included	25	Instituto de Salud Carlos III	(ISCIII)	Spain	Public	2011
	Excluded. No country organisation	26	European Commission (EC), FP7 - People program (Marie Curie)		European Union	Public	2013
	Excluded. No strategic research plan available in English, French, Italian, Spanish	27	Chinese government: Ministry of Health		China	Public	2011
	Excluded. US organisation already included	28	Agency for Healthcare Research and Quality, U.S. Department of Health and Human Services	(AHCRQ)	United States	Public	2012
	Excluded. US organisation already included	29	U.S. Food and Drug Administration	(FDA)	United States	Public	2012
	Excluded. No strategic research plan available in English, French, Italian, Spanish	30	Japan Science and Technology Agency	(JST)	Japan	Public	2012
	Excluded. US organisation already included	31	U.S. Department of Agriculture		United States	Public	2012
	Excluded. No public organisation	32	Institut Pasteur		France	Philanthropic	2013
	Included	33	Singapore National Medical Research Council	(NMRC)	Singapore	Public	2012
	Excluded. US organisation already included	34	U.S. Environmental Protection Agency		United States	Public	2012
	Excluded. No public organisation	35	Patient-Centered Outcomes Research Institute (PCORI)		United States	Philanthropic	2013

## Sheet: Included organizations and budg
Included organizations with budget
Name funding organization	Acronym	Country	Annual expenditures on health research (in million 2013 US dollars)	Funding data year for calculations
National Institutes of Health	NIH	United States	26,081.3	2013
Medical Research Council	MRC	United Kingdom	1321.5	2013
Institut national de la santé et de la recherche médicale	Inserm	France	1041.2	2013
U.S. Department of Defense- Congressionally Directed Medical Research Programs	US DoD-CDMRP	United States	1426.7	2012
Canadian Institutes of Health Research	CIHR	Canada	883.6	2012
National Health and Medical Research Council	NHMRC	Australia	777.6	2013
Centre National de la Recherche Scientifique	CNRS	France	531.0	2013
Japan Society for Promotion of Science	JSPS	Japan	472.5	2012
The Italian Ministry of Health	MoH	Italy	438.6	2007
Instituto de Salud Carlos III	ISCIII	Spain	388.2	2011
Singapore National Medical Research Council	NMRC	Singapore	220.7	2012
Sources of the list: Viergever RF, Hendriks TC. The 10 largest public and philanthropic funders of health research in the world: what they fund and how they distribute their funds. Health Res Policy Syst. 2016 Feb 18;14:12. doi: 10.1186/s12961-015-0074-z.

## Sheet: 1.NHI
Organization	Web site	Country	Organization profile	Strategic plan			Strategic planning		Reviewers	Last date for website review	Comments
				Title	Website	Structure/Content	Regulatory basis	What are the process and tools of strategic planning? Who are the actors involved?	Cristina Morciano, Maria Cristina Errico	14 April 2020	See case study for details.
National Institutes of Health (NIH)	www.nih.gov/	United States	National research agency. It is an operating division of the U.S. Department of Health and Human Services. It is organised in 27 theme-based Institutes, Centers (ICOs) and Program Offices. ICOs cover all fields of health research from basic research to applied research.	The NIH-Wide strategic plan. Turning Discovery Into Health Fiscal year 2016-2020	https://www.nih.gov/sites/default/files/about-nih/strategic-plan-fy2016-2020-508.pdf	It is set around four objectives: 1) "Advance opportunities in biomedical research", identified broad areas of type of research (basic research, research on prevention and treatment of diseases and health promotion) with description some specific example of initiatives. 2) "Foster innovation by setting priorities" about initiatives to develop processes for setting NIH research priorities in the f…	In 2015 and 2016 a legal basis for the overall NIH strategic planning was introduced. It requires NIH to produce a five-years wide strategic plan and provides some directions for selected contents (e.g rare diseases) and the process to produce the NIH overall strategy (e.g. criteria to be considered, analysis of research landscape). It also stipulates that the NIH coordinated strategy has to info…	The first NIH wide strategic plan was produced according to the new legal basis and published in 2016. The NIH Director and the Deputy Director developed a “framework” for the strategic plan, designed with the purpose to identify major NIH cross-cutting areas of research and to set out principles (“unifying principles”) to guide the NIH research effort. The development of the NIH-wide strategic p…
							1. National Institute of Standards and Technology, U.S. Department of Commerce. 2. Consolidated and further Continuing Appropriation Act 2015 (P.L.113-235) 21st Century Cures Act, 13, 2016 (Cures Act

## Sheet: 2.MRC
Organization	Web site	Country	Organization profile	Strategic plan			Strategic planning		Reviewers	Last date for website review	Comments
				Title	Website	Structure/Content	Regulatory basis	What are the process and tools of strategic planning? Who are the actors involved?	Cristina Morciano, Carla Faralli	10 December 2019
Medical Research Council (MRC)	www.mrc.ac.uk	United Kingdom	National funding agency dedicated to improving human health by supporting research in universities and hospitals, in MRC units, centres and institutes in the UK. MRC is a committee body of the UK Research and Innovation alongside eight other committees, the “Councils,” representing various research sectors	Research Changes Lives 2014-2019. MRC Strategic Plan 2014-2019	https://mrc.ukri.org/publications/browse/strategic-plan-2014-19/	It is set around four strategic aims: 1) Picking research that delivers: setting research priorities which are most likely to deliver improved health outcomes; 2) Research to people: bringing the benefits of excellent research to all sections of society; 3) Going global: accelerating progress in international health research; 4) Supporting scientists: sustaining a robust and flourishing environme…	A recent law established the UK Research Innovation (UKRI). The agency is funded by the Department for Business, Energy and Industrial Strategy with the responsibility of developing a national research strategy. The formation of UKRI is aimed at linking across disciplines and a better prioritization of resources. The law stipulates that MRC has to be part of the UKRI, as a committee body alongsid…	The MRC governing bodies develop the strategic plan. These are the Executive Chair, the Council, the Management Board and the Strategy Board. In 2017, under the Higher Education and Research Act, the UKRI was established. According to the new law, in 2018, MRC became a committee body of the UKRI alongside eight other committees, the “Councils,” representing research sectors of science and humanit…
							Higher Education and Research Act (2017)

## Sheet: 3.Inserm
Organization	Web site	Country	Organization profile	Strategic plan			Strategic planning		Reviewers	Last date for website review	Comments
				Title	Website	Structure/Content	Regulatory basis	What are the process and tools of strategic planning? Who are the actors involved?	Cristina Morciano, Carla Faralli	10 December 2019
Institut national de la santé et de la recherche médicale (Inserm)	https://www.inserm.fr	France	It is a public scientific and technological institute which operates under the joint authority of the French Ministry of Health and the French Ministry of Research. It is organised in theme-based institutes and regional offices. The institute covers all fields of health research from basic research to applied research.	Inserm 2020 Strategic plan (2016-2020)	https://www.inserm.fr/sites/default/files/2017-11/Inserm_PlanStrategique_2016-2020_EN.pdf	The plan was set around three high level priorities: 1: More integrated research that better matches society’s needs and expectations as well as public policy; 2: Develop, capitalise on and organise skills to serve strategic ends; 3: Optimised academic and private-sector partnerships, Inserm’s leadership role reinforced at national and international levels. Each strategic priority has objectives …	The law provides the basic requirements for the development and approval process of the plan. It names the governing bodies of Inserm, the stakeholders, the institutions to be involved.	The Administrative Council of Inserm (Le Conseil d'administration) should devise the research plan. It is composed of internal and external stakeholders and chaired by the President of the Institute. Internal stakeholders are representatives of researchers, technicians and administrative staff of the Institute. In the process are involved a wide array of external stakeholders: representatives for…
							Décret n°83-975 du 10 novembre 1983 relatif à l'organisation et au fonctionnement de l'institut national de la santé et de la recherche médicale. Version consolidée au 24 septembre 2019

## Sheet: 4.DOD-CDMRP
Organization	Web site	Country	Organization profile	Strategic plan			Strategic planning		Reviewers	Last date for website review	Comments
				Title	Website	Structure/Content	Regulatory basis	What are the process and tools of strategic planning? Who are the actors involved?	Cristina Morciano, Carla Faralli	10 December 2019
U.S. Department of Defense- Congressionally Directed Medical Research Programs (DoD-CDMRP)	https://mrdc.amedd.army.mil/index.cfm/program_areas/medical_research_and_development	United States	DoD-CDMRP is located within the USAMRDC U.S. Army Medical research and development command. It funds a variety of theme-based health research programs. The majority of DoD funds for health research are executed through the funds for CDMRP.	DoD-CDMRP has multiple strategic plans, one for each programme.	https://cdmrp.army.mil/researchprograms	DoD-CDMRP has not an overall strategic plan but multiple strategic plans, one for each programme. The strategic plans are presented with a specific framework, in response to recommendations of a hoc committee of the National Academies of sciences, Engineering and Medicine. This includes specifying the vision and mission of the program, research and funding environment analysis and research goals …	Currently, there is not an official legal basis for strategic planning. Recently, CDMRP reviewed the management of the research programs and produced strategic plans upon the recommendations of the ad hoc Committee from the National Academies of Sciences, Engineering and Medicine which were assembled at the request of the Senate. The Committee recommended the development of a strategic plan that …	Each CDMRP research program has its own investment strategy. In order to devise the research strategy, the manager of each CDMRP program organises a “vision setting” meeting. The “vision setting” meeting defines investment strategy and award mechanisms. It involves the programmatic panel composed of scientists, clinicians, members of other federal agencies, experts in the specific health area and…

## Sheet: 5. CIHR
Organization	Web site	Country	Organization profile	Strategic plan			Strategic planning		Reviewers	Last date for website review	Comments
				Title	Website	Structure/Content	Regulatory basis	What are the process and tools of strategic planning? Who are the actors involved?	Cristina Morciano, Carla Faralli	10 December 2019
Canadian Institutes of Health Research (CIHR)	http://www.cihr-irsc.gc.ca/e/193.html	Canada	It is the health investment agency of the Government of Canada. It supports from fundamental to biomedical to applied research. It is composed of 13 theme-based institutes.	CIHR strategic plan 2014-15/2018-19	http://www.cihr-irsc.gc.ca/e/documents/CIHR-strat-plan-eng.pdf	The strategic plan 2014-15/2018-19 is organized around three strategic directions. 1: Promoting excellence, creativity and breadth in health research and knowledge Translation. It supports investigator-initiated health research through an open funding scheme. 2: Mobilizing Health Research for Transformation and Impact. It aims at addressing “critical health issues and opportunities championed by …	While there is no formal requirement for the publication of a strategic plan, CIHR produces and publics a multi-years strategic plan on the official website. The law provides names of the governing bodies involved in the process for developing the strategic goals of the organization. It requires the CIHR to submit to the Minister of Health an annual report on activities in that fiscal year and it…	The CIHR governing bodies devise the strategic plan: the Governing Council, the Science Council and the Executive Management team. The Governing Council is composed of the president of CHIR, the Deputy Minister of the Department of Health (both non-voting members) and 18 members from academia and research institutes. It has a chair and vice-chair. The Science Council is chaired by the President a…
							Canadian Institutes of Health Research Act (S.C. 2000, c. 6)

## Sheet: 6. NHMRC
Organization	Web site	Country	Organization profile	Strategic plan			Strategic planning		Reviewers	Last date for website review	Comments
				Title	Website	Structure/Content	Regulatory basis	What are the process and tools of strategic planning? Who are the actors involved?	Cristina Morciano, Maria Cristina Errico	10 December 2019
National Health & Medical Research Council (NHRMC)	https://www.nhmrc.gov.au/	Australia	It is the health research funding agency under the authority of the Australian Government Minister for Health and Ageing.	National Health and Medical Research Council (2019) NHMRC Corporate Plan 2019–20	https://nhmrc.gov.au/about-us/publications/nhmrc-corporate-plan-2018-2019#block-views-block-file-attachments-content-block-1	It outlines broad strategic research priorities: 1. Improving the health of Aboriginal and Torres Strait Islander peoples including through research that builds capacity in Aboriginal and Torres Strait Islander researchers and addresses health disparities. 2. Resilience to environmental change, emerging health threats and emergencies. 3. Issues related to the end of life and the delivery of palli…	There is an official legal basis for the development of the strategic plan of the organisation. The legal framework defines some elements of the process, including naming the governing bodies of the organisation and also those others who are allowed to participate in the process.	Under the NHMRC Act, the Chief Executive Officer (CEO) sets major national health issues likely to arise during the four-year period covered by the plan. The CEO devises the strategy in consultation with the Minister and the NHMRC governing bodies: the Council and the Research Committees. Members of the Council are external stakeholders including health care professionals, a person with expertise…
							National Health and Medical Research Council Act 1992 (NHMRC Act) Public Governance, Performance and Accountability Act 2013 (PGPA Act)

## Sheet: 7.CNRS
Organization	Web site	Country	Organization profile	Strategic plan			Strategic planning		Reviewers	Last date for website review	Comments
				Title	Website	Structure/Content	Regulatory basis	What are the process and tools of strategic planning? Who are the actors involved?	Cristina Morciano, Carla Faralli	10 December 2019
Centre National de la Recherche Scientifique (CNRS)	www.cnrs.fr/	France	It is a public multidisciplinary research institution under the authority of the French Ministry of Higher Education and Research. It conducts research in all areas of science, technology and society. Research areas are grouped into ten scientific institutes.	Éléments de prospective	http://www.cnrs.fr/sites/default/files/download-file/10_prospective2016.pdf	It outlines broad lines of research. It includes the planning of initiatives for research governance, for example the inclusion of citizen in the process of research.	There is an official legal basis for the strategic plan. The law defines the process for development of the strategic plan, including naming the governing bodies of the organisation and also those others who are allowed to participate in the process.	The Administrative Council (Le Conseil d'Administration) is the CNRS governing body which devises the research plan. The Administrative Council is chaired by the President of the institute and it composed of internal and external stakeholders. Internal stakeholders are represented by research staff, technical and administrative staff of the Institute. External stakeholders are representative from…
							Décret n° 2015-1151 du 16 septembre 2015, modifiant le décret 82-993 du 24 novembre 1982

## Sheet: 8.JSPS
Organization	Web site	Country	Organization profile	Strategic plan			Strategic planning		Reviewers	Last date for website review	Comments
				Title	Website	Structure/Content	Regulatory basis	What are the process and tools of strategic planning? Who are the actors involved?	Cristina Morciano, Carla Faralli	10 December 2019
Japan Society for Promotion of Science (JSPS)	https://www.jsps.go.jp/english/	Japan	It is an independent funding organization established with the purpose of contributing to the advancement of science in the fields of the natural, biomedical, social sciences and humanities. It funds a wide spectrum of Japan's scientific and academic research programs.	JSPS 2017-2018	http://www.jsps.go.jp/english/aboutus/data/brochure17-18_e.pdf	The plan was set around four main strand of actions/objectives: 1) "Creating diverse world-level knowledge" about illustration of three main research programmes and programmes to support research integrity across institutions. 2)"Building robust international cooperative networks" to sustain international research and national and international research network 3)"Fostering the next generation wh…	Not reported	The JSPS's overall program is set by internal leadership with the support of the Research Center for Science Systems. Within the Center, eight program groups are established. They are composed of scientists from various research areas selected every three years to ensure gender equity and balance among research institutions. The recommendations for research of Research Center for Science Systems …

[truncated: 4 more sheets: 9.MoH , 10.ISCIII, 11.NMRC, Organisation references,website]
